# Supplementary material for: FUT11 as a potential biomarker of clear cell renal cell carcinoma progression based on meta-analysis of gene expression data
Source: Tumour Biol. 2013 Dec 8;35(3):2607–17. doi: 10.1007/s13277-013-1344-4 (PMC3967067; doi:10.1007/s13277-013-1344-4)
Supplement: Supplementary file 1 — (XLS 49 kb) [file 13277_2013_1344_MOESM1_ESM.xls]

## Sheet: Basic information
Title:	FUT11 as a potential biomarker of clear cell renal cell carcinoma progression based on meta-analysis of gene expression data
Journal name:	Tumor Biology
Author names:	Elżbieta Zodro, Marcin Jaroszewski, Agnieszka Ida, Tomasz Wrzesiński, Zbigniew Kwias, Hans Bluyssen, Joanna Wesoly
Corresponding author:	Joanna Wesoly
	Laboratory of High Throughput Technologies
	Institute of Biotechnology and Molecular Biology
	Faculty of Biology
	Adam Mickiewicz University
	Umultowska 89
	61-614 Poznań
	j.wesoly@amu.edu.pl

## Sheet: Table S1
Patient	Follow up period [months]	age	sex	BMI	average tumor size [mm]	T	N	M	F grade	pT	metastasis	symptoms	hypertension	diabetes	smoking	Coronary Artery Disease	RBC	HGB	HCT	MCV	WBC	LYM	NEU	PLT	PDW	MPV	P-Icr	Cre	Na	K	Glu
01-001	12	69	m	26.5	54	3	1	1	3	pT3a	no	no	yes	yes	no	yes	4.93	14.9	42.8	86.8	9.5			146	19.8	12.8	45.9	63.2	141	3.4	6.9
01-003	14	62	f	33.284	104	7	1	2	4	pT4	yes	yes	yes	yes	yes	yes	5.22	15.4	44.9	86	11.8	2.2	8.6	229	12.2	9.9	24.7	81.9	139	3.6	6.6
01-004	12	71	m	26.1493	52	3	1	1	2	pT3a	no	no	yes	no	no	yes	4.71	13.6	41.7	88.5	7.9	1.5	5.8	147				75.2	144	4.7	5.9
01-012	6	52	m	25.0574	128	9	2	2	4	pT4	yes	yes	no	no	yes	no	4.01	11.9	36.2	90.3	6.4	1.4	4.5	227	11.7	9.6	22.5	91.3	140	5.2	5.2
01-016	6	68	f	23.6244	44	3	1	1	2	pT1a	no	yes	yes	no	no	no	4	12.4	36.9	92.3	5.9	1.4	3.8	188	15	11.4	36.7	60.6	141	4.3	5.1
01-019	12	65	m	25.6173	45	3	1	1	2	pT1b	no	no	yes	no	no	no	5.17	16.2	45.7	88.4	5	1.5	2.9	206	12.1	9.8	24.1	77.5	142	4.2	5.6
01-024	6	72	m	31.5537	33	2	2	2	2	pT3a	yes	yes	yes	no	no	no	4.85	14.9	42.6	87.8	6.3	1.5	4.5	188	11.2	9.4	20.7	87.3	141	5	5.6
01-028	12	66	m	27.9904	75	4	1	1	2	pT1b	no	no	no	no	yes	no	4.68	14.9	42	89.7	6.9			226				85.2	140	4.4	4.4
01-037	12	54	m	29.7004	27	2	1	1	2	pT1a	no	no	no	no	no	no	4.54	14.4	42.1	92.7	8	2		202	12.3	9.6	22.5	48.4	140	4.1	5.4
01-044	12	68	f	29.7442	26	2	1	1	3	pT1a	no	no	yes	yes	yes	no	4.66	13.5	41.8	89.7	8.5	2	5.8	283	16.3	11.5	37.7	58.6	145	4.6	6.9
01-045	19	68	m	20.5714	66	4	1	1	4	pT3a	yes	yes	no	no	yes	no	4.65	12	38.4	82.6	9.7	1.6	7	472	9.9	8.7	14.5	80	143	5.1	7.1
01-048	12	31	f	28.3848	28	2	1	1	2	pT1a	no	no	no	no	no	no	3.87	10	31.3	80.9	5.5	2.1	2.7	370	10.4	8.4	15.1	65.7	141	4	5
01-050	24	62	f	22.8928	100	6	1	2	3	pT3a	yes	no	yes	no	yes	no	4.36	11.9	38.1	87.4	6.8	1.2	5.1	393	10.3	8.4	14.9	51.5	145	4.6	5.8
01-056	31	80	m	39.1003	39	2	1	1	2	pT1b	no	no	yes	no	no	no	5.75	16.8	49.7	86.4	6.6	2	3.4	215	13.6	9.9	25.7	65.6	146	4.7	6
01-059	12	67	f	32.8933	70	4	1	2	2	pT1b	yes	no	yes	yes	no	yes	4.35	12.1	37.5	86.2	5.9	1.9	3.3	224	14.2	10.5	30.2	70.3	144	3.6	5.7
01-063	-	78	m	25.4694	42	3	1	1	3	pT3a	no	no	yes	no	yes	yes	3.33	10.5	32.3	97	7.1	1.7	4.7	202	11.6	9.4	20.9	123.6	140	4.3	4.8
01-066	12	69	m	27.7778	50	3	1	1	2	pT3a	no	no	no	no	no	no	4.58	14.5	42.1	91.9	6.4	1.8	3.9	226	13	10.1	26.4	71.3	143	4.1	7
01-067	6	75	f	25.1532	25	2	1	2	2	pT3a	yes	no	no	no	no	no	5	14	43.7	87.4	6.6	1.7	4.4	207	13.8	10.2	27.9	114.1	143	4.1	5
01-068	23	61	f	32.3232	93	4	1	2	2	pT3a	yes	yes	yes	no	no	no	4.39	12.6	39	88.8	6.6	1.4	4.5	176	15.5	10.8	32.9	147.9	146	4.9	5.6
01-072	20	57	m	28.0899	45	3	1	1	4	pT1b	no	no	yes	no	no	no	5.54	15.3	47.2	85.2	9.8	1.9	7.2	303	13.5	10.3	28.4	84.3	142	4.6	6.3
01-075	12	66	f	28.0404	70	4	1	1	2	pT2	no	no	yes	no	no	no	5.02	14.3	42.8	85.3	6.1	1.6	3.9	250	13.5	10.3	28	55.7	143	4.2	5.5
01-076	12	52	m	29.7004	52	3	1	1	2	pT1b	no	no	yes	no	yes	yes	5.14	17.2	48.6	94.6	7	2.6	3.4	225	13	9.8	24.9	79.1	143	4.2	6.9
01-081	12	69	f	21.0937	29	2	1	1	1	pT1a	no	no	no	no	yes	no	3.74	11.6	35.7	95.5	8	1.1	6	168	19.4	12.5	45.3	62.4	143	4.9	5.7
01-083	17	64	m	23.7228	100	7	1	2	3	pT3b	yes	yes	yes	no	no	no	6.62	15.6	53.1	80.2	8	1.2	6.2	390	10.7	8.7	16.7	74.3	141	4.3	4.8
01-095	12	68	m	23.2438	54	3	1	1	3	pT2	no	no	no	no	yes	no	5.22	14.1	44.1	84.5	7.7	34.6	53.1	247	14.9	11.3	35.6	86	143	4.4	5.6
01-106	8	80	f	27.2509	70	6	1	1	4	pT3a	no	no	yes	no	no	yes	4.28	12.8	37.7	88.1	6.6	2	4.1	283	10	8.7	15	98.8	143	4.5	6.7
01-110	-	60	f	25.6369	60	3	1	1	4	pT3a	no	yes	no	no	yes	no	5.03	13.5	42	83.5	9.1	2.8	5.7	331	10.6	8.9	16.5	81	138	4.4	6
01-111	24	52	m	31.7901	26	2	1	1	2	pT1a	no	no	yes	no	yes	no	4.48	13.8	40.6	90.6	7.8	2.3	4.5	287	11.6	9.9	25.1	86.8	139	4	6.1
01-118	15	77	f	26.0375	72	6	2	2	3	pT3a	yes	yes	yes	no	no	no	4.71	13.6	41.6	88.3	7.9	2.2	4.5	243	12.1	9.8	24.2	62.9	140	4.3	5.2
01-119	7	64	m	24.2123	42	3	1	1	4	pT3a	no	no	yes	yes	yes	yes	5.27	15.7	48.3	91.7	9.2	1.8	6.8	254	12.1	9.1	20.1	83.5	142	5	6.3
01-132	-	78	m	27.0416	46	3	1	1	3	pT1a	no	no	yes	no	yes	no	6.18	19	53.7	86.9	6.6	1.7	4.1	108	17.1	11.6	37.4	100.2	145	3.8	5.7

## Sheet: Table S2
Table S2: Localization of protein products of downregulated genes.
#	Localization	p-value	No. of genes present in meta-analysis results	No. of all genes involved	Ratio
1	basolateral plasma membrane	5.933e-11	26	329	0.0790274
2	apical part of cell	1.097e-09	25	349	0.0716332
3	plasma membrane part	2.924e-09	79	2427	0.0325505
4	membrane	1.995e-08	206	9299	0.0221529
5	cell periphery	2.707e-08	131	5119	0.0255909
6	apical plasma membrane	1.424e-07	19	269	0.070632
7	plasma membrane	1.927e-07	126	5020	0.0250996
8	cell projection membrane	4.463e-07	16	208	0.0769231
9	membrane part	3.896e-06	163	7344	0.022195
10	apicolateral plasma membrane	7.966e-06	11	125	0.088
11	occluding junction	8.62e-06	10	103	0.0970874
12	tight junction	8.62e-06	10	103	0.0970874
13	apical junction complex	3.305e-05	10	120	0.0833333
14	proton-transporting V-type ATPase complex	5.024e-05	5	25	0.2
15	vesicle	6.779e-05	36	1085	0.0331797
16	extracellular region part	7.095e-05	42	1350	0.0311111
17	extracellular matrix	7.49e-05	21	487	0.0431211
18	proteinaceous extracellular matrix	7.534e-05	19	415	0.0457831
19	collagen type IV	8.82e-05	3	6	0.5
20	brush border membrane	0.000109	6	46	0.130435
21	extracellular region	0.000129	68	2626	0.0258949
22	vacuolar proton-transporting V-type ATPase complex	0.0001515	4	17	0.235294
23	sodium channel complex	0.0001515	4	17	0.235294
24	sheet-forming collagen	0.0001524	3	7	0.428571
25	brush border	0.0001946	7	72	0.0972222
26	intrinsic to membrane	0.0003843	136	6382	0.0213099
27	membrane-bounded vesicle	0.0004409	31	973	0.0318602
28	basement membrane	0.0004815	8	109	0.0733945
29	cytoplasmic vesicle	0.0005222	32	1027	0.0311587
30	anchored to membrane	0.0008665	10	179	0.0558659
31	cytoplasmic membrane-bounded vesicle	0.001201	29	945	0.0306878
32	membrane fraction	0.00121	34	1172	0.0290102
33	insoluble fraction	0.001408	35	1229	0.0284784
34	integral to plasma membrane	0.001504	39	1422	0.0274262
35	integral to membrane	0.001511	130	6242	0.0208267
36	intrinsic to plasma membrane	0.001753	40	1482	0.0269906
37	secretory granule	0.001915	13	305	0.042623
38	proton-transporting two-sector ATPase complex	0.00237	5	56	0.0892857
39	cell-cell junction	0.002466	13	314	0.0414013
40	microvillus	0.002791	6	84	0.0714286
41	platelet alpha granule	0.003451	5	61	0.0819672
42	dendritic spine membrane	0.003968	2	6	0.333333
43	vacuole	0.004312	15	415	0.0361446
44	filtration diaphragm	0.005494	2	7	0.285714
45	slit diaphragm	0.005494	2	7	0.285714
46	cell projection	0.006244	37	1447	0.0255701
47	platelet alpha granule lumen	0.007673	4	47	0.0851064
48	collagen	0.007911	6	104	0.0576923
49	microtubule	0.00855	13	365	0.0356164
50	leading edge membrane	0.009445	6	108	0.0555556

## Sheet: Table S3
Table S3: Localization of protein products of upregulated genes.
#	Localization	p-value	No. of genes present in meta-analysis results	No. of all genes involved	Ratio
1	MHC protein complex	2.336e-19	19	74	0.256757
2	phagocytic vesicle	1.167e-16	16	61	0.262295
3	integral to lumenal side of endoplasmic reticulum membrane	1.527e-16	12	25	0.48
4	phagocytic vesicle membrane	2.216e-16	14	42	0.333333
5	endocytic vesicle membrane	1.038e-13	16	91	0.175824
6	ER to Golgi transport vesicle membrane	5.653e-13	11	34	0.323529
7	ER to Golgi transport vesicle	2.265e-12	11	38	0.289474
8	endocytic vesicle	4.151e-12	18	154	0.116883
9	MHC class I protein complex	1.196e-10	11	53	0.207547
10	MHC class II protein complex	1.222e-10	8	20	0.4
11	integral to endoplasmic reticulum membrane	2.303e-10	14	107	0.130841
12	endosomal part	3.549e-10	23	340	0.0676471
13	endosome membrane	1.21e-09	22	331	0.0664653
14	intrinsic to endoplasmic reticulum membrane	2.297e-09	14	127	0.110236
15	transport vesicle membrane	1.185e-08	11	80	0.1375
16	early endosome membrane	4.687e-08	11	91	0.120879
17	endosome	8.352e-08	27	606	0.0445545
18	protein complex	1.496e-07	86	3681	0.0233632
19	endoplasmic reticulum part	2.434e-07	34	939	0.0362087
20	integral to organelle membrane	2.995e-07	15	215	0.0697674
21	transport vesicle	3.065e-07	13	159	0.081761
22	nuclear outer membrane-endoplasmic reticulum membrane network	3.111e-07	32	860	0.0372093
23	intrinsic to organelle membrane	1.345e-06	15	242	0.0619835
24	endoplasmic reticulum membrane	1.611e-06	30	837	0.0358423
25	vesicle membrane	1.957e-06	19	389	0.0488432
26	early endosome	2.004e-06	14	218	0.0642202
27	cytoplasmic vesicle part	2.062e-06	20	428	0.046729
28	Golgi membrane	4.075e-06	23	569	0.0404218
29	cytoplasmic vesicle membrane	4.168e-06	18	372	0.0483871
30	lysosomal membrane	4.881e-06	11	144	0.0763889
31	macromolecular complex	6.278e-06	92	4391	0.0209519
32	coated vesicle membrane	9.293e-06	11	154	0.0714286
33	endoplasmic reticulum	2.561e-05	39	1420	0.0274648
34	integral to plasma membrane	2.642e-05	39	1422	0.0274262
35	endomembrane system	2.896e-05	48	1914	0.0250784
36	Golgi apparatus	4.928e-05	35	1253	0.027933
37	Golgi apparatus part	5.18e-05	23	668	0.0344311
38	plasma membrane	5.197e-05	98	5012	0.0195531
39	vacuolar part	6.207e-05	12	223	0.0538117
40	intrinsic to plasma membrane	6.507e-05	39	1482	0.0263158
41	cell periphery	6.833e-05	99	5111	0.01937
42	vacuolar membrane	7.163e-05	11	192	0.0572917
43	membrane-bounded vesicle	7.481e-05	29	973	0.0298047
44	lysosome	9.536e-05	15	347	0.0432277
45	lytic vacuole	9.536e-05	15	347	0.0432277
46	cytoplasmic membrane-bounded vesicle	0.0001104	28	945	0.0296296
47	cell surface	0.0001264	21	616	0.0340909
48	cytoplasm	0.0001373	186	11347	0.016392
49	membrane	0.0001487	158	9291	0.0170057
50	organelle membrane	0.0001489	57	2571	0.0221704

## Sheet: Table S4
Table S4: Significant interactions between genes deregulated in ccRCC.
Gene id	Gene name	Interacting gene id	Interacting gene name
Hs.122926	GCR-alpha	Hs.105448	WNK4
Hs.122926	GCR-alpha	Hs.120949	CD36
Hs.122926	GCR-alpha	Hs.127799	c-IAP2
Hs.122926	GCR-alpha	Hs.1376	HSD11B2
Hs.122926	GCR-alpha	Hs.143545	ZnT-2
Hs.122926	GCR-alpha	Hs.156471	LBP9
Hs.122926	GCR-alpha	Hs.212332	Caveolin-2
Hs.122926	GCR-alpha	Hs.224698	Protein C
Hs.122926	GCR-alpha	Hs.243596	Katanin p60
Hs.122926	GCR-alpha	Hs.266175	PAG
Hs.122926	GCR-alpha	Hs.266223	SLC22A8
Hs.122926	GCR-alpha	Hs.279709	MuRF1
Hs.122926	GCR-alpha	Hs.299878	DES1
Hs.122926	GCR-alpha	Hs.330384	CORO1C
Hs.122926	GCR-alpha	Hs.336768	GABT
Hs.122926	GCR-alpha	Hs.349642	CAR
Hs.122926	GCR-alpha	Hs.371727	gamma-ENaC
Hs.122926	GCR-alpha	Hs.371889	ATP1A1
Hs.122926	GCR-alpha	Hs.380135	L-FABP
Hs.122926	GCR-alpha	Hs.380250	IFI16
Hs.122926	GCR-alpha	Hs.386567	GBP2
Hs.122926	GCR-alpha	Hs.398157	PLK2
Hs.122926	GCR-alpha	Hs.407995	MIF
Hs.122926	GCR-alpha	Hs.422986	Annexin IV
Hs.122926	GCR-alpha	Hs.427055	SHP
Hs.122926	GCR-alpha	Hs.435535	ZNF395
Hs.122926	GCR-alpha	Hs.4944	AIF1L
Hs.122926	GCR-alpha	Hs.503911	NNMT
Hs.122926	GCR-alpha	Hs.511915	ENO2
Hs.122926	GCR-alpha	Hs.512682	CEACAM1
Hs.122926	GCR-alpha	Hs.512843	Napsin A
Hs.122926	GCR-alpha	Hs.513667	NOL3
Hs.122926	GCR-alpha	Hs.516874	Secretogranin 1
Hs.122926	GCR-alpha	Hs.520757	THAS
Hs.122926	GCR-alpha	Hs.528006	DBP
Hs.122926	GCR-alpha	Hs.530331	PDHA (somatic)
Hs.122926	GCR-alpha	Hs.531789	SCAP
Hs.122926	GCR-alpha	Hs.533903	ZnT7
Hs.122926	GCR-alpha	Hs.534373	VAMP5
Hs.122926	GCR-alpha	Hs.558403	SUOX
Hs.122926	GCR-alpha	Hs.586219	M-CSF receptor
Hs.122926	GCR-alpha	Hs.591047	alpha-ENaC
Hs.122926	GCR-alpha	Hs.591715	SAP30
Hs.122926	GCR-alpha	Hs.591901	EHM2
Hs.122926	GCR-alpha	Hs.593413	CXCR4
Hs.122926	GCR-alpha	Hs.631504	RASSF2
Hs.122926	GCR-alpha	Hs.632528	PLCD4
Hs.122926	GCR-alpha	Hs.65425	CALB1
Hs.122926	GCR-alpha	Hs.74034	Caveolin-1
Hs.122926	GCR-alpha	Hs.78061	TCF21
Hs.122926	GCR-alpha	Hs.79361	Kallikrein 6 (Neurosin)
Hs.122926	GCR-alpha	Hs.93485	SCN2A
Hs.122926	GCR-alpha	Hs.9613	PGAR
Hs.122926	GCR-alpha	Hs.99196	MAG1
Hs.123107	Kallikrein 1	Hs.143436	Plasmin
Hs.123107	Kallikrein 1	Hs.159628	Protein C inhibitor
Hs.123107	Kallikrein 1	Hs.349642	CAR
Hs.123107	Kallikrein 1	Hs.419815	EGF
Hs.123107	Kallikrein 1	Hs.435845	ERR2
Hs.123107	Kallikrein 1	Hs.450230	IBP3
Hs.123107	Kallikrein 1	Hs.524134	GATA-3
Hs.123107	Kallikrein 1	Hs.77741	KNG
Hs.123107	Kallikrein 1	Hs.79361	Kallikrein 6 (Neurosin)
Hs.143436	Plasminogen	Hs.122926	GCR-alpha
Hs.143436	Plasminogen	Hs.1498	HPRG
Hs.143436	Plasmin	Hs.159628	Protein C inhibitor
Hs.143436	Plasminogen	Hs.181301	Cathepsin S
Hs.143436	Plasmin	Hs.371727	gamma-ENaC
Hs.143436	Plasmin	Hs.405614	CTHRC1
Hs.143436	Plasminogen	Hs.450230	IBP3
Hs.143436	Plasmin	Hs.516874	Secretogranin 1
Hs.143436	Plasminogen	Hs.529053	C3
Hs.143436	Plasmin	Hs.529053	C3b
Hs.143436	Plasminogen	Hs.529053	C3b
Hs.143436	Plasminogen	Hs.529053	C3dg
Hs.143436	Plasminogen	Hs.529053	C3c
Hs.143436	Plasmin	Hs.529053	C3a
Hs.143436	Plasminogen	Hs.643599	PAPP-A
Hs.143436	Plasmin	Hs.73793	VEGF-A
Hs.143436	Plasmin	Hs.79361	Kallikrein 6 (Neurosin)
Hs.352018	TAP1 (PSF1)	Hs.180062	PSMB8(LMP7)
Hs.352018	TAP1 (PSF1)	Hs.370937	Tapasin
Hs.352018	TAP1 (PSF1)	Hs.519972	HLA-F
Hs.352018	TAP1 (PSF1)	Hs.650174	HLA-E
Hs.352018	TAP1 (PSF1)	Hs.654585	PSMB9
Hs.352018	TAP1 (PSF1)	Hs.77961	HLA-B27
Hs.352018	TAP1 (PSF1)	Hs.77961	HLA-Cw3
Hs.591502	KIAA1522	Hs.122926	GCR-alpha
Hs.591502	KIAA1522	Hs.213424	SFRP1
Hs.591502	KIAA1522	Hs.477693	NCK1
Hs.77741	KNG	Hs.1430	Coagulation factor XI
Hs.77741	KNG	Hs.143436	Plasminogen
Hs.77741	KNG	Hs.375957	ITGB2
Hs.77741	KNG	Hs.524134	GATA-3
Hs.77741	KNG	Hs.667018	Enamelin
Hs.77741	KNG	Hs.74034	Caveolin-1
Hs.87236	HFH3	Hs.224698	Protein C
Hs.87236	HFH3	Hs.427055	SHP
Hs.87236	HFH3	Hs.550313	SLC4A9
Hs.87236	HFH3	Hs.64173	ATP6V1B1
Hs.87236	HFH3	Hs.654425	Uromodulin
Hs.87236	HFH3	Hs.669115	SLC12A3
Hs.87236	HFH3	Hs.98967	ATP6V0A4
Interactions between two genes that passed FDR threshold of 0,05 are highlighted.
